# Supplementary material for: Exploring Cardiorespiratory Resilience and Mobility as Indicators of Physical Fitness Under Individualised Therapy Intervals in Obese Dogs
Source: Animals (Basel). 2026 Feb 21;16(4):678. doi: 10.3390/ani16040678 (PMC12937215; doi:10.3390/ani16040678)
Supplement: Supplementary file 1 [file animals-16-00678-s001.zip]

Archive with 1 entries (1 files):
- animals-4096797-supplementary.pdf
